# Supplementary material for: Characterization of Plant-Derived Natural Inhibitors of Dipeptidyl Peptidase-4 as Potential Antidiabetic Agents: A Computational Study
Source: Pharmaceutics. 2024 Apr 1;16(4):483. doi: 10.3390/pharmaceutics16040483 (PMC11053753; doi:10.3390/pharmaceutics16040483)
Supplement: Supplementary file 1 [file pharmaceutics-16-00483-s001.zip]

Archive with 1 entries (1 files):
- pharmaceutics-2889854-supplementary.pdf
